# Supplementary material for: Longitudinal Nutritional Intakes in Italian Pregnant Women in Comparison with National Nutritional Guidelines
Source: Nutrients. 2022 May 5;14(9):1944. doi: 10.3390/nu14091944 (PMC9101748; doi:10.3390/nu14091944)
Supplement: Supplementary file 1 [file nutrients-14-01944-s001.zip]

Archive with 1 entries (1 files):
- nutrients-1682738-supplementary.pdf
